# Supplementary material for: N-acetylcysteine use among patients undergoing cardiac surgery: A systematic review and meta-analysis of randomized trials
Source: PLoS One. 2019 May 9;14(5):e0213862. doi: 10.1371/journal.pone.0213862 (PMC6508704; doi:10.1371/journal.pone.0213862)
Supplement: S3 Fig — Panel A. Mortality. Panel B. Acute renal insufficiency. Panel C. Cardiac insufficiency. Panel D. Hospital length of stay. Panel E. ICU length of stay. Panel F. Arrhythmia. Panel G. Acute myocardial infarction. (ZIP) [file pone.0213862.s003.zip]

Archive with 17 entries (14 files):
- S3 Fig. Subgroup analysis /
- S3 Fig. Subgroup analysis /S3 Fig. Subgroup analysis. Panel E. Intensive care unit length of stay.docx
- __MACOSX/
- __MACOSX/S3 Fig. Subgroup analysis /
- __MACOSX/S3 Fig. Subgroup analysis /._S3 Fig. Subgroup analysis. Panel E. Intensive care unit length of stay.docx
- S3 Fig. Subgroup analysis /S3 Fig. Subgroup analysis. Panel G. Acute myocardial infarction.docx
- __MACOSX/S3 Fig. Subgroup analysis /._S3 Fig. Subgroup analysis. Panel G. Acute myocardial infarction.docx
- S3 Fig. Subgroup analysis /S3 Fig. Subgroup analysis. Panel C. Cardiac insufficiency.docx
- __MACOSX/S3 Fig. Subgroup analysis /._S3 Fig. Subgroup analysis. Panel C. Cardiac insufficiency.docx
- S3 Fig. Subgroup analysis /S3 Fig. Subgroup analysis. Panel B. Acute renal insufficiency.docx
- __MACOSX/S3 Fig. Subgroup analysis /._S3 Fig. Subgroup analysis. Panel B. Acute renal insufficiency.docx
- S3 Fig. Subgroup analysis /S3 Fig. Subgroup analysis. Panel A. Mortality.docx
- __MACOSX/S3 Fig. Subgroup analysis /._S3 Fig. Subgroup analysis. Panel A. Mortality.docx
- S3 Fig. Subgroup analysis /S3 Fig. Subgroup analysis. Panel F. Arrhythmia.docx
- __MACOSX/S3 Fig. Subgroup analysis /._S3 Fig. Subgroup analysis. Panel F. Arrhythmia.docx
- S3 Fig. Subgroup analysis /S3 Fig. Subgroup analysis. Panel D. Hospital length of stay.docx
- __MACOSX/S3 Fig. Subgroup analysis /._S3 Fig. Subgroup analysis. Panel D. Hospital length of stay.docx
